# Supplementary material for: Over-Expression of Long Non-Coding RNA-AC099850.3 Correlates With Tumor Progression and Poor Prognosis in Lung Adenocarcinoma
Source: Front Oncol. 2022 May 11;12:895708. doi: 10.3389/fonc.2022.895708 (PMC9132095; doi:10.3389/fonc.2022.895708)
Supplement: Supplementary file 1 [file Table_1.xlsx]

## Sheet: Sheet1
gene name	cor
AC099850.3	1
SKA1	0.9761
MCM7	0.975
SLC25A13	0.973
CENPA	0.97
CHAF1A	0.9692
HIST1H3C	0.9687
NCAPG2	0.9681
AUNIP	0.9676
POP7	0.9644
HIST4H4	0.9643
PHB2	0.9628
CENPO	0.9607
ZYG11A	0.9595
KIF23	0.9585
SPC24	0.9542
CDCA2	0.9527
DNAJC9	0.9514
BRCA1	0.9465
SIGMAR1	0.946
HIST1H4I	0.9457
CTAG1A	0.9452
CTAG1B	0.9452
HASPIN	0.9448
RANBP1	0.9441
DNAJC2	0.9424
PRR11	0.9418
DNMT1	0.9417
CENPI	0.9409
HIST2H3D	0.9394
HIST2H3PS2	0.9394
NCAPD2	0.9392
PLK4	0.9388
CDC123	0.9374
KIF15	0.936
FANCG	0.9358
HIST1H4L	0.9358
GLRX3	0.9352
PRC1	0.9351
CYP11A1	0.9339
MTFR2	0.9338
ELOVL6	0.9336
ZNF367	0.9334
HIST1H2AK	0.9318
PUS7	0.9317
BLM	0.9312
MCM5	0.9306
HIST1H4F	0.9305
BCL7B	0.9304
KIF20B	0.9301
POLQ	0.9292
LARS2	0.9288
CCL7	0.9283
KNL1	0.928
PIMREG	0.9279
HIST1H2AH	0.9262
USP5	0.9254
EIF5B	0.9238
RAD51	0.9233
AGMAT	0.9231
FANCI	0.923
CEP55	0.9229
HMMR	0.9227
ESPL1	0.9226
C4orf46	0.9225
ZNF695	0.9212
LYPD6	0.921
ACLY	0.9206
BIRC5	0.9204
SEMA3A	0.9204
AC106774.10	0.9203
KIF18B	0.9202
DEPDC1B	0.9201
HJURP	0.9201
FAM81A	0.9199
FAM205C	0.9193
TMA16	0.9193
WDR76	0.9188
BUB3	0.9187
MRPL51	0.9183
HIST1H2AJ	0.9183
IRAK1	0.9182
CCNB2	0.918
RAD51AP1	0.9178
TAF6	0.9177
TRIP13	0.917
PACSIN1	0.9165
DAZAP1	0.9163
CDCA5	0.9157
ARMC10	0.9156
HIST1H2AB	0.9156
RAN	0.9149
MELK	0.9135
HIST2H4A	0.9126
HIST2H4B	0.9126
GINS1	0.9119
RPL36A	0.9118
PCDH8	0.9112
BRIP1	0.9111
MKI67	0.911
FAM189B	0.9109
ECT2	0.9105
CKAP2L	0.9104
MRPS30	0.9103
KIF14	0.91
TBC1D31	0.9093
HIST1H3G	0.909
SUV39H2	0.9089
CKAP2	0.9085
C17orf53	0.9083
RAD54L	0.9081
OR6A2	0.908
MCM10	0.9076
PLOD3	0.9076
MCM3	0.9073
KHSRP	0.9071
DBF4	0.9066
HIST1H3A	0.9064
HIST3H2BB	0.9062
GCN1	0.9057
NCAPD3	0.9056
PBK	0.9053
UHRF1	0.9052
AC233724.17	0.9035
MFSD12	0.9034
NUP43	0.9031
HEBP2	0.9029
ZNHIT1	0.9025
SKP2	0.9024
HIST1H2AG	0.9017
ORC1	0.9015
GPR63	0.9009
SUV39H1	0.9006
HIST1H4B	0.8996
GAS2L3	0.8989
ESCO2	0.8986
HMBS	0.8981
OXCT1	0.8979
SNRPB	0.8977
DCBLD1	0.8975
HIST1H4K	0.8968
AC106774.8	0.8964
FAM83D	0.8962
ABCE1	0.8955
HIST1H2BJ	0.8953
NEK2	0.8948
HMGA2	0.8943
AURKB	0.8942
FOXM1	0.8941
HIST1H2BB	0.8938
TICRR	0.8932
CTAG2	0.8932
UROS	0.8928
PIF1	0.8928
SGO2	0.8924
CCM2	0.8922
GPRIN1	0.8918
SF3B6	0.8917
HIST1H2BM	0.8909
HAUS6	0.8905
EIF5A	0.8905
LMNB2	0.8899
GTF2IRD1	0.8898
HIST1H2AD	0.8896
RPL22L1	0.8895
TRMT1	0.8892
HIST1H2BI	0.8888
SRRT	0.8885
DLG5	0.8881
TCF3	0.8878
KIF4A	0.8876
CUL2	0.8871
MSH6	0.8864
ARPC1B	0.8864
HCFC1	0.8864
NUP155	0.8861
ECHS1	0.8857
ATP5J2	0.885
NUF2	0.885
TTK	0.8849
HIST1H2BD	0.8849
SGO1	0.884
HSPB1	0.8838
CCZ1	0.8837
